# Supplementary material for: Serum profiling by MALDI-TOF mass spectrometry as a diagnostic tool for domoic acid toxicosis in California sea lions
Source: Proteome Sci. 2012 Mar 19;10:18. doi: 10.1186/1477-5956-10-18 (PMC3338078; doi:10.1186/1477-5956-10-18)
Supplement: Additional file 1 — Table S1. Descriptive data of sea lions in the training dataset. Trauma included lacerations, bite wounds, broken bones, and anophthalmia. Pneumonia included verminous and/or parafilaroides. Table S2. Descriptive data of sea lions in the independent test set. Trauma was only to the flipper, and unknown was best described as lethargic. Pneumonia included parafilaroides. Empty categories under 'Primary Etiology' given to serve as a reference to training set descriptive data. Table S3. Haematologic and serum biochemistry data of sea lions in the independent test set. Blood chemistry data is based on analysis of blood drawn the same day as serum samples used for analysis. A T-test (or rank sum test if distribution was non-normal, indicated by '*') was used to compare blood chemistry values. [file 1477-5956-10-18-S1.XLSX]

## Sheet: Additional file 1 Tables S1-S3
Additional file 1. Table S1. Descriptive data of sea lions in the training dataset. Trauma included lacerations, bite wounds, broken bones, and anophthalmia. Pneumonia included verminous and/or parafilaroides.
Characteristics	DAT	Stranded non-DAT	Managed non-DAT
Total	34 (31.8%)	53 (49.5%)	20 (18.7%)
Male	6 (17.6%)	16 (30.2%)	20 (100%)
Female	28 (82.4%)	37 (69.8%)	0
Age
pup	0	0	0
yearling	1 (2.9%)	8 (15.1%)	5 (25%)
juvenile	2 (5.9%)	6 (11.3%)	7 (30%)
sub-adult	3 (8.8%)	15 (28.3%)	2 (10%)
adult	28 (82.4%)	24 (45.3%)	6 (30%)
Euthansia/Death	21 (61.8%)	33 (62.3%)	0
Primary Etiology (Non-DAT)
Leptospirosis	-	15 (28.3%)	-
Trauma	-	12 (22.6%)	-
Carcinoma	-	11 (20.8%)	-
Malnutrition	-	7 (13.2%)	-
Pneumonia	-	3 (5.7%)	-
Foreign Body	-	2 (3.8%)	-
Bacteria (abscess)	-	1 (1.9%)	-
chronic renal disease (not lepto)	-	1 (1.9%)	-
Osteomyelitis	-	1 (1.9%)	-
Days till draw (± SD)	3 ± 1.69	2 ± 1.32	n.a.
	Avg ± S.D.	Avg ± S.D.
Additional file 1. Table S2. Descriptive data of sea lions in the independent test set. Trauma was only to the flipper, and unknown was best described as lethargic. Pneumonia included parafilaroides. Empty categories under ‘Primary Etiology’ given to serve as a reference to training set descriptive data.
Characteristics	DAT	Stranded non-DAT
Total	10	10
Male	2 (20%)	5 (50%)
Female	8 (80%)	5 (50%)
Age
pup	0	0
yearling	0	1
juvenile	1	1
sub-adult	2	5
adult	7	3
Euthansia/Death	1	3
Primary Etiology (Non-DAT)
Trauma	-	2 (20%)
Carcinoma	-	2 (20%)
Malnutrition	-	2 (20%)
Pneumonia	-	2 (20%)
Leptospirosis	-	1 (1%)
Unknown	-	1 (1%)
Bacteria (abscess)	-	0
chronic renal disease (not lepto)	-	0
Foreign Body	-	0
Osteomyelitis	-	0
Days till draw (± SD)	2.6 ± 1.08	1.9 ± 1.10
	Avg ± S.D.	Avg ± S.D.
Additional file 1. Table S3. Haematologic and serum biochemistry data of sea lions in the independent test set. Blood chemistry data is based on analysis of blood drawn the same day as serum samples used for analysis. A T-test (or rank sum test if distribution was non-normal, indicated by ‘*’) was used to compare blood chemistry values.
Patients with Blood Data	n=10	n=10
	Avg ± S.E.	Avg ± S.E.
			DAT v. Stranded non-DAT
Component	DAT	Stranded non-DAT	DAT Fold Change	p-value
WBC	14.2 ± 0.8 (n=10)	13.8 ± 1.6 (n=10)	1.02899	0.839
RBC	5.3 ± 0.2 (n=10)	4.3 ± 0.2 (n=10)	1.23256	0.002
HGB	18.3 ± 0.6 (n=10)	15.2 ± 0.7 (n=10)	1.20395	0.004
HCT	54.2 ± 1.8 (n=10)	44.6 ± 2.1 (n=10)	1.21525	0.003
MCV	102 ± 0.6 (n=10)	103 ± 1.4 (n=10)	1	0.702
MCH	35 ± 0.3 (n=10)	35 ± 0.6 (n=10)	1	0.359
MCHC	34 ± 0.2 (n=10)	34 ± 0.1 (n=10)	1	0.139
PLT	394 ± 50 (n=10)	371 ± 52 (n=10)	1.06199	0.750
RDW	15.1 ± 0.1 (n=9)	16.0 ± 0.4 (n=10)	-1.0596	0.177*
MPV	7.5 ± 0.2 (n=9)	8.2 ± 0.3 (n=10)	-1.09333	0.141
Segs	4104 ± 210 (n=10)	3882 ± 169 (n=10)	1.05719	0.420
Bands	306 ± 182 (n=10)	12 ± 8 (n=10)	25.5	0.044*
Lymphs	1176 ± 169 (n=10)	1248 ± 182 (n=10)	-1.06122	0.775
Monos	126 ± 42 (n=10)	150 ± 38 (n=10)	-1.19048	0.727*
Eosin	276 ± 83 (n=10)	708 ± 86 (n=10)	-2.56522	0.002
Na	147 ± 0.7 (n=10)	157 ± 3.7 (n=10)	-1.06803	0.008*
K	4.8 ± 0.15 (n=10)	5.1 ± 0.21 (n=10)	-1.0625	0.332
Cl	109 ± 0.7 (n=10)	119 ± 3.0 (n=10)	-1.09174	<0.001*
BUN	13 ± 1.0 (n=10)	60 ± 30.9 (n=10)	-4.61538	0.018*
Creatinine	0.7 ± 0.09 (n=10)	1.9 ± 0.96 (n=10)	-2.71429	0.848*
Glucose	102 ± 5.7 (n=10)	98 ± 6.6 (n=10)	1.04082	0.325*
Ca	8.6 ± 0.14 (n=10)	8.2 ± 0.22 (n=10)	1.04878	0.086
P	5.0 ± 0.6 (n=10)	6.2 ± 0.6 (n=10)	-1.24	0.075*
Total Protein	7.9 ± 0.25 (n=10)	7.9 ± 0.16 (n=10)	1	0.973
Albumin	3.1 ± 0.09 (n=10)	2.5 ± 0.10 (n=10)	1.24	0.002*
Bilirubin Total	0.5 ± 0.15 (n=10)	0.7 ± 0.25 (n=10)	-1.4	0.698*
GGT	96 ± 7 (n=10)	174 ± 37 (n=10)	-1.8125	0.025*
AST (SGOT)	71 ± 20 (n=10)	67 ± 20 (n=10)	1.0597	0.734*
ALT (SGPT)	90 ± 20 (n=10)	82 ± 28 (n=10)	1.09756	0.186*
Alkaline Phosphatase	68 ± 31 (n=10)	37 ± 6 (n=10)	1.83784	0.970*
Fe	84 ± 8 (n=10)	79 ± 15 (n=10)	1.06329	0.776
Cholesterol	201 ± 9 (n=10)	175 ± 20 (n=10)	1.14857	0.151*
Triglycerides	60 ± 5 (n=10)	215 ± 82 (n=10)	-3.58333	0.015*
Mg	2.0 ± 0.10 (n=10)	1.9 ± 0.25 (n=10)	1.05263	0.798
Creatine Kinase	1420 ± 590 (n=10)	1157 ± 552 (n=10)	1.22731	0.385*
BUN/Cr Ratio	22 ± 3 (n=10)	53 ± 14 (n=10)	-2.40909	0.017*
Na/K Ratio	31 ± 1.1 (n=10)	31 ± 2.1 (n=10)	1	0.910
SDH (Sorbitol Dehydrogenase)	28 ± 10 (n=10)	39 ± 6 (n=10)	-1.39286	0.140*
