# Supplementary material for: Serum profiling by MALDI-TOF mass spectrometry as a diagnostic tool for domoic acid toxicosis in California sea lions
Source: Proteome Sci. 2012 Mar 19;10:18. doi: 10.1186/1477-5956-10-18 (PMC3338078; doi:10.1186/1477-5956-10-18)
Supplement: Additional file 2 — Table S4. Qualified performance of peak 3017 m/z using an independent test set. DAT is indicated by a '1' and non-DAT a '0'. Performance against training set is given for comparison. Table S5. Qualified performance of ANNs trained with Glu-Fib normalized data. Performance was qualified using an independent test set. DAT is indicated by a '1' and non-DAT a '0'. Performance against training set is given for comparison. Table S6. Qualified performance of ANNs trained with TIC normalized data. Performance was qualified using an independent test set. DAT is indicated by a '1' and non-DAT a '0'. Performance against training set is given for comparison. [file 1477-5956-10-18-S2.XLSX]

## Sheet: Additional file 2 Tables S4-S5
Additional file 2. Table S4. Qualified performance of peak 3017 m/z using an independent test set. DAT is indicated by a ‘1’ and non-DAT a ‘0’. Performance against training set is given for comparison.
				Normalization		TIC
				Single Classifier		Peak 3017 m/z
				Threshold Source		Training Set
				AuROC		0.75383
				Threshold		ppvT	minMC	OpT	npvT
				Threshold Value		2596.43	1395.82	1036.83	572.63
ID	Primary Etiology	Sex	Age Class	Outcome	DAT	DAT Prediction
CSL 7177	Acute DAT	male	adult	released	1	0	0	0	1
CSL 7507	Acute DAT	male	juvenile	euthanasia	1	0	0	0	1
CSL 9006	Acute DAT	female	subadult	released	1	0	0	0	1
CSL 9058	Acute DAT	female	subadult	released	1	0	0	0	0
CSL 9250	Acute DAT	female	adult	released	1	0	0	0	1
CSL 9278	Acute DAT	female	adult	released	1	0	0	0	1
CSL 9747	Acute DAT	female	adult	released	1	0	1	1	1
CSL 9751	Acute DAT	female	adult	released	1	0	0	0	0
CSL 9766	Acute DAT	female	adult	released	1	0	0	0	1
CSL 9771	Acute DAT	female	adult	released	1	0	1	1	1
CSL 7778	Carcinoma	male	adult	euthanasia	0	0	0	0	0
CSL 9790	Carcinoma	male	adult	euthanasia	0	0	0	0	0
CSL 7813	Leptospirosis	male	juvenile	euthanasia	0	0	0	0	1
CSL 8868	Malnutrition	male	subadult	released	0	0	0	0	1
CSL 9280	Malnutrition	female	adult	released	0	0	0	0	0
CSL 9810	Pneumonia	female	yearling	released	0	0	0	1	1
CSL 8964	Pneumonia	female	subadult	released	0	0	0	0	1
CSL 8963	Trauma (flipper)	female	subadult	released	0	0	0	0	1
CSL 9353	Trauma (flipper)	female	subadult	released	0	0	0	0	1
CSL 9023	Unknown (lethargic)	male	subadult	released	0	0	0	0	1
					sensitivity	0	0.2	0.2	0.8
					specificity	1	1	0.9	0.3
					PPV	0	1	0.666667	0.533333
					NPV	0.5	0.555556	0.529412	0.6
				Training
					sensitivity	0.0588235	0.352941	0.705882	1
					specificity	1	0.931507	0.726027	0.150685
					PPV	1	0.705882	0.545455	0.354167
					NPV	0.695238	0.755556	0.84127	1
Additional file 2. Table S5. Qualified performance of ANNs trained with Glu-Fib normalized data. Performance was qualified using an independent test set. DAT is indicated by a ‘1’ and non-DAT a ‘0’. Performance against training set is given for comparison.
				Normalization		Glu-Fib
				Model Type		CANN101	CANN101	CANN101	ANN	ANN	ANN	CANN-Vote
					Model Number	na	na	na	ANN-53	ANN-54	ANN-54	na
				Threshold Source		Training	Training	Training	Training	Training	Training	na
				AuROC		1	1	1	0.942788	0.942788	0.942788	na
				Threshold		Avg minMC	Avg OpT	minMC/OpT	minMC/OpT	minMC	OpT	>50 votes
ID	Primary Etiology	Sex	Age Class	Outcome	DAT	DAT Prediction
CSL 7177	Acute DAT	male	adult	released	1	0	0	0	0	0	0	0
CSL 7507	Acute DAT	male	juvenile	euthanasia	1	0	0	0	0	0	0	0
CSL 9006	Acute DAT	female	subadult	released	1	0	0	0	0	0	1	0
CSL 9058	Acute DAT	female	subadult	released	1	0	0	0	0	0	1	0
CSL 9250	Acute DAT	female	adult	released	1	0	0	0	0	0	1	0
CSL 9278	Acute DAT	female	adult	released	1	0	0	0	0	0	0	0
CSL 9747	Acute DAT	female	adult	released	1	0	0	1	1	0	0	1
CSL 9751	Acute DAT	female	adult	released	1	0	1	1	1	0	0	1
CSL 9766	Acute DAT	female	adult	released	1	0	0	0	0	0	0	0
CSL 9771	Acute DAT	female	adult	released	1	0	1	1	1	1	1	1
CSL 7778	Carcinoma	male	adult	euthanasia	0	0	0	0	0	0	0	0
CSL 9790	Carcinoma	male	adult	euthanasia	0	0	0	0	0	0	0	0
CSL 7813	Leptospirosis	male	juvenile	euthanasia	0	0	0	0	0	0	0	0
CSL 8868	Malnutrition	male	subadult	released	0	0	0	0	0	0	0	0
CSL 9280	Malnutrition	female	adult	released	0	0	0	0	0	0	0	0
CSL 9810	Pneumonia	female	yearling	released	0	0	0	0	0	0	0	0
CSL 8964	Pneumonia	female	subadult	released	0	0	0	0	0	0	1	0
CSL 8963	Trauma (flipper)	female	subadult	released	0	0	0	0	0	0	0	0
CSL 9353	Trauma (flipper)	female	subadult	released	0	0	0	0	0	0	0	0
CSL 9023	Unknown (lethargic)	male	subadult	released	0	0	0	0	0	0	1	0
					sensitivity	0	0.2	0.3	0.3	0.1	0.4	0.3
					specificity	1	1	1	1	1	0.8	1
					PPV	0	1	1	1	1	0.666667	1
					NPV	0.5	0.555556	0.588235	0.588235	0.526316	0.571429	0.588235
				Training
					sensitivity	0.823529	0.911765	1	0.941176	0.882353	0.911765	1
					specificity	1	1	1	0.958904	0.986301	0.972603	0.986301
					PPV	1	1	1	0.914286	0.967742	0.939394	0.971429
					NPV	0.924051	0.960526	1	0.972222	0.947368	0.959459	1
Additional file 2. Table S6. Qualified performance of ANNs trained with TIC normalized data. Performance was qualified using an independent test set. DAT is indicated by a ‘1’ and non-DAT a ‘0’. Performance against training set is given for comparison.
				Normalization		TIC
				Model Type		CANN101	CANN101	CANN101	ANN	ANN	ANN	ANN	CANN-Vote
					Model Number	na	na	na	ANN-1	ANN-1	ANN-67	ANN-67	na
				Threshold Source		Training	Training	Training	Training	Training	Training	Training	na
				AuROC		1	1	1	0.941176	0.941176	0.941176	0.941176	na
				Threshold		Avg minMC	Avg OpT	minMC/OpT	minMC	OpT	minMC	OpT	>50 votes
ID	Primary Etiology	Sex	Age Class	Outcome	DAT	DAT Prediction
CSL 7177	Acute DAT	male	adult	released	1	0	1	0	0	1	1	1	0
CSL 7507	Acute DAT	male	juvenile	euthanasia	1	0	0	0	0	1	1	1	0
CSL 9006	Acute DAT	female	subadult	released	1	0	1	0	1	1	0	0	0
CSL 9058	Acute DAT	female	subadult	released	1	0	0	0	0	1	0	0	0
CSL 9250	Acute DAT	female	adult	released	1	0	0	0	0	1	0	1	0
CSL 9278	Acute DAT	female	adult	released	1	0	0	0	0	1	0	0	0
CSL 9747	Acute DAT	female	adult	released	1	0	1	0	0	1	0	1	0
CSL 9751	Acute DAT	female	adult	released	1	0	1	0	1	1	1	1	0
CSL 9766	Acute DAT	female	adult	released	1	0	0	0	0	1	0	1	0
CSL 9771	Acute DAT	female	adult	released	1	0	1	1	0	1	1	1	1
CSL 7778	Carcinoma	male	adult	euthanasia	0	0	0	0	0	0	0	0	0
CSL 9790	Carcinoma	male	adult	euthanasia	0	1	1	1	0	1	1	1	1
CSL 7813	Leptospirosis	male	juvenile	euthanasia	0	0	0	0	0	0	0	0	0
CSL 8868	Malnutrition	male	subadult	released	0	0	0	0	0	0	0	0	0
CSL 9280	Malnutrition	female	adult	released	0	0	0	0	0	0	0	0	0
CSL 9810	Pneumonia	female	yearling	released	0	0	0	0	0	0	0	0	0
CSL 8964	Pneumonia	female	subadult	released	0	0	1	0	1	1	0	0	0
CSL 8963	Trauma (flipper)	female	subadult	released	0	0	0	0	0	0	0	0	0
CSL 9353	Trauma (flipper)	female	subadult	released	0	0	0	0	0	1	0	0	0
CSL 9023	Unknown (lethargic)	male	subadult	released	0	0	1	0	0	1	0	0	0
					sensitivity	0	0.5	0.1	0.2	1	0.4	0.7	0.1
					specificity	0.9	0.7	0.9	0.9	0.6	0.9	0.9	0.9
					PPV	0	0.625	0.5	0.666667	0.714286	0.8	0.875	0.5
					NPV	0.473684	0.583333	0.5	0.529412	1	0.6	0.75	0.5
				Training
					sensitivity	0.823529	1	0.970588	0.882353	0.911765	0.882353	0.911765	0.970588
					specificity	1	0.945205	1	0.986301	0.945205	1	0.986301	1
					PPV	1	0.894737	1	0.967742	0.885714	1	0.96875	1
					NPV	0.924051	1	0.986486	0.947368	0.958333	0.948052	0.96	0.986486
